# Supplementary material for: Prevalence of Common Diseases in Indigenous People in Colombia
Source: Trop Med Infect Dis. 2022 Jun 18;7(6):109. doi: 10.3390/tropicalmed7060109 (PMC9231329; doi:10.3390/tropicalmed7060109)
Supplement: Supplementary file 1 [file tropicalmed-07-00109-s001.zip]

Archive with 1 entries (1 files):
- tropicalmed-1726014-supplementary.pdf
